# Supplementary material for: Environmental influences on the accumulation of medicinal active components and metabolites of Plantago asiatica L. seeds from different cultivation sites
Source: Front Plant Sci. 2026 Feb 24;17:1775798. doi: 10.3389/fpls.2026.1775798 (PMC12971945; doi:10.3389/fpls.2026.1775798)
Supplement: Supplementary file 2 [file Table1.xlsx]

## Sheet: Sheet1
Table S1 Plantago asiatica L. seeds sample collection information form.
No.	Source	Altitude/m	Latitude	Longitude
JZLL	Longjing Village,Linjiang Town, Zhangshu City, Jiangxi Province	47.07	29°01'46.94''	115°14'43.49''
JZZS	Zhoushang Township, Zhangshu City, Jiangxi Province	27.54	28°02'06.22''	115°25'35.06''
JJXS	Shanli Village, Sanhu Town, Xingan County, Ji'an City, Jiangxi Province	33.46	27°56'36.19''	115°24'59.02''
JJXN	Nizhoushang Village, Xingan County, Ji'an City, Jiangxi Province	19.55	27°56'58.06''	115°24'31.27''
JJXB	Baima Village, Sanhu Town, Xingan County, Ji'an City, Jiangxi Province	48.46	27°56'08.46''	115°24'06.91''
JZLJ	Lijia Village, Linjiang Town, Zhangshu City, Jiangxi Province	52.63	27°56'33.40''	115°21'47.32''
JZZZ	Zhongzhou Township, Zhangshu City, Jiangxi Province	58.21	27°56'16.74''	115°07'41.82''
JXMJ	Wangjia Village, Yangqiao Town, Fenyi County, Xinyu City, Jiangxi Province	105.13	27°55'18.45''	114°33'23.76''
JTTW	Liyuan Village, Tangzhou Town, Taihe County, Jiangxi Province	49.52	26°46'14.46''	114°56'13.64''
JTTL	Long Village, Tangzhou Town, Taihe County, Jiangxi Province	51.9	26°47'44.70''	114°57'56.11''
JTTZ	Zhongpeng Village, Tangzhou Town, Taihe County, Jiangxi Province	65.94	26°47'20.19''	114°56'32.21''
JJFH	Kangjia Village, Fenghuang Town, Ji'an County, Ji'an City, Jiangxi Province	62.75	26°58'30.36''	115°00'10.93''
JJYT	Tangxia Village, Yonghe Town, Ji'an County, Ji'an City, Jiangxi Province	57.42	26°59'54.24''	115°02'48.96''
JJYZ	Zhongjia Village, Yonghe Town, Ji'an County, Ji'an City, Jiangxi Province	59.22	26°59'08.28''	115°02'04.82''
SSMY	Yonglin Village, Mazu Town, Shifang City, Sichuan Province	575.22	31°09'57.92''	104°08'07.03''
SSMS	Shuiyu Village, Mazu Town, Shifang City, Sichuan Province	501.4	31°09'20.52''	104°09'51.83''
SSHS	Sansheng Village, Hefeng Town, Shifang City, Sichuan Province	495.93	31°10'08.06''	104°11'12.81''
SSHG	Gonglin Village, Hefeng Town, Shifang City, Sichuan Province	474.71	31°09'30.16''	104°13'54.49''
SNDS	Huilongwan Village, Shunhe Town, Dongxing District, Neijiang City, Sichuan Province	287.58	29°35'44.31''	105°13'40.03''
SNDP	Lanjia Village, Pingtan Town, Dongxing District, Neijiang City, Sichuan Province	307.9	29°38'16.08''	105°19'48.67''
SZFF	Fengguang Village, Daishi Town, Fushun County, Zigong City, Sichuan Province	291.29	29°13'40.72''	105°09'18.68''
SZFC	Caomao Village, Daishi Town, Fushun County, Zigong City, Sichuan Province	298.4	29°11'36.64''	105°09'03.73''
SZFD	Dongchan Village, Tongsi Town, Fushun County, Zigong City, Sichuan Province	317.94	29°09'30.92''	105°09'46.55''
SZFH	Huangfeng Village, Tongsi Town, Fushun County, Zigong City, Sichuan Province	276.78	29°08'01.67''	105°10'16.93''
SLXX	Xinxue Village, Tongtan Town, Jiangyang District, Luzhou City, Sichuan Province	238.36	28°57'24.65''	105°12'44.39''
SLWZ	Wangzhuang Village, Chaohe Town, Lu County, Luzhou City, Sichuan Province	261.52	29°01'46.94''	105°14'43.49''
Table S2 Data table of 19 climate factors from different Plantago asiatica L.seeds sampling points.
Index	ANNT	MOND	ISOT	TEMP	HTMT	CLMT	ANNR	WETQ	DRYQ	HTQQ	CLQQ	ANNP	WETM	DRYM	PREC	WETP	DRYP	HTQP	CLQP
Abbreviation meaning	Annual average temperature	Monthly average diurnal temperature range	Isothermality	Standard deviation of seasonal temperature variation	Maximum temperature of the hottest month	Minimum temperature of the coldest month	Annual temperature range	Average temperature of the wettest quarter	Average temperature of the driest quarter	Average temperature of the hottest quarter	Average temperature of the coldest quarter	Annual precipitation	Precipitation of the wettest month	Precipitation of the driest month	Coefficient of variation of seasonal precipitation	Precipitation of the wettest quarter	Precipitation of the driest quarter	Precipitation of the hottest quarter	Precipitation of the coldest quarter
JZLL	18.07	7.96	25.02	869.11	33.82	2.02	31.8	22.26	9.08	28.37	7.06	1573	268	43	57.31	727	169	519	206
JZZS	18.06	7.76	24.5	868.49	33.74	2.06	31.68	22.26	9.1	28.36	7.05	1573	269	43	57.48	729	171	517	207
JJXS	18.08	7.93	25	865.84	33.8	2.11	31.7	22.26	9.13	28.34	7.1	1581	266	44	56.76	728	172	519	209
JJXN	18.08	7.93	25	865.84	33.8	2.11	31.7	22.26	9.13	28.34	7.1	1581	266	44	56.76	728	172	519	209
JJXB	18.08	7.93	25	865.84	33.8	2.11	31.7	22.26	9.13	28.34	7.1	1581	266	44	56.76	728	172	519	209
JZLJ	18.01	8.01	25.28	862.62	33.7	2.02	31.68	22.21	9.08	28.22	7.06	1581	263	44	56.2	724	172	518	209
JZZZ	18.01	8.15	25.71	859.1	33.76	2.05	31.7	22.23	9.11	28.19	7.11	1555	255	43	55.4	709	170	502	205
JXMJ	17.42	8.28	26.48	841.98	33.01	1.73	31.28	21.71	8.66	27.41	6.75	1512	231	43	51.76	671	171	465	199
JTTW	18.56	8.16	26.49	821.64	33.77	2.98	30.8	22.83	9.91	28.19	8.05	1508	231	43	51.25	656	171	455	215
JTTL	18.6	8.22	26.69	821.97	33.77	2.96	30.8	22.84	9.97	28.23	8.09	1522	234	43	51.8	666	171	463	214
JTTZ	18.56	8.16	26.49	821.64	33.77	2.98	30.8	22.83	9.91	28.19	8.05	1508	231	43	51.25	656	171	455	215
JJFH	18.48	7.85	25.81	822.65	33.51	3.09	30.42	22.7	9.89	28.12	7.98	1526	235	44	52.6	676	172	464	214
JJYT	18.5	7.89	25.88	821.86	33.61	3.1	30.51	22.72	9.9	28.15	8.01	1530	236	44	52.82	679	172	466	215
JJYZ	18.5	7.89	25.88	821.86	33.61	3.1	30.51	22.72	9.9	28.15	8.01	1530	236	44	52.82	679	172	466	215
SSMY	16.28	8.11	29	726.46	29.48	1.5	27.98	24.01	6.85	24.75	6.85	949	229	7	97.42	580	29	548	29
SSMS	16.28	8.11	29	726.46	29.48	1.5	27.98	24.01	6.85	24.75	6.85	949	229	7	97.42	580	29	548	29
SSHS	16.27	8.1	28.95	727.96	29.48	1.5	27.98	24.03	6.82	24.75	6.82	950	229	7	97.59	582	29	549	29
SSHG	16.29	8.01	28.6	729.83	29.53	1.52	28.02	24.07	6.81	24.79	6.81	940	227	7	97.69	576	28	543	28
SNDS	17.53	6.39	24.09	719.22	31.16	4.63	26.53	26.07	8.23	26.07	8.23	1068	210	16	81.2	566	52	566	52
SNDP	17.45	6.38	24	722.11	31.15	4.56	26.59	26.04	8.13	26.04	8.13	1064	207	16	80.39	559	51	559	51
SZFF	17.8	6.2	23.8	706.7	31.32	5.28	26.04	26.17	8.64	26.17	8.64	1108	208	20	76.49	567	62	567	62
SZFC	17.75	6.18	23.77	705.79	31.26	5.27	25.98	26.1	8.6	26.1	8.6	1112	207	20	75.61	565	64	565	64
SZFD	17.84	6.17	23.73	706.24	31.35	5.37	25.98	26.2	8.69	26.2	8.69	1118	208	20	75.45	567	64	567	64
SZFH	17.82	6.13	23.6	706.94	31.36	5.39	25.97	26.2	8.66	26.2	8.66	1117	206	21	74.8	563	66	563	66
SLXX	18.13	6.06	23.43	706.76	31.67	5.8	25.87	26.5	8.97	26.5	8.97	1130	200	24	71.2	551	74	551	74
SLWZ	18.1	6.06	23.42	707.12	31.63	5.75	25.88	26.49	8.94	26.49	8.94	1125	202	23	72.45	555	72	555	72
Table S3 Data table of 15 soil factors from different Plantago asiatica L.seeds sampling points（x̄± RSD,n =3,%).
Index	TN	TP	TK	AP	AK	HN	SOM	AZn	AFe	AMn	AB	Ex-Ca	Ex-Mg	EC	PH
Abbreviation meaning	Total nitrogen	Total phosphorus	Total potassium	Available phosphorus	Rapidly available potassium	Hydrolyzable nitrogen	Soil organic matter	Available zinc	Available iron	Available manganese	Available boron	Exchangeable calcium	Exchangeable magnesium	Electrical Conductivity	Potential of Hydrogen
JZLL	1.405±0.02	1.035±0.02	9.06±0	17.1±0	130±0.01	95.9±0.02	27.4±0.01	4.065±0.01	132.5±0.02	54.55±0	0.208±0.01	1.42±0	0.485±0.01	66.3±0.02	5.28±0.03
JZZS	0.63±0	0.87±0.02	18.05±0.01	18.8±0	77.4±0.01	32.2±0.02	19.75±0	19.35±0	102±0.01	80.9±0.02	0.3135±0.01	2.85±0	0.4±0	75.17±0.01	5.15±0.01
JJXS	1.225±0.02	1.075±0.01	20.2±0	12.75±0.02	71.25±0.01	77.95±0	37.8±0.01	2.18±0.01	270.5±0	8.1±0.01	0.149±0.03	2.75±0	0.7±0	77.2±0.01	5.25±0.05
JJXN	1.605±0	1.35±0.01	19.95±0	10.65±0.01	157.5±0	152.5±0.01	36.75±0.01	4.665±0.01	430±0.01	13.75±0.01	0.1715±0.01	3.325±0	0.56±0	78.7±0.05	5.32±0.01
JJXB	1.62±0.01	1.215±0.01	22.1±0	7.49±0	93.5±0.01	88.4±0.02	31.9±0	4.305±0.01	450.5±0	19.45±0.01	0.1825±0.03	3.595±0	0.84±0	98.3±0.03	5.31±0.01
JZLJ	0.635±0.01	0.795±0.01	9.005±0	9.665±0	119±0.01	32.2±0	19.3±0.02	0.495±0.04	19.45±0.09	21.5±0	0.138±0.02	3.78±0	1.325±0.01	27.13±0.01	5.49±0
JZZZ	1.015±0.01	1.04±0.01	11.45±0.01	9.915±0	306.5±0	63.65±0.03	27.6±0.02	0.625±0.03	24.4±0.01	49.75±0.02	0.1735±0.03	5.095±0	1.97±0	79.53±0.01	5.56±0.02
JXMJ	2.08±0.01	0.775±0.01	13.2±0	14.6±0	149±0.01	176.5±0	48±0.01	2.075±0	392.5±0	21.7±0.02	0.2135±0.04	4.825±0	0.845±0.01	108.7±0.03	5.22±0.01
JTTW	0.865±0.01	0.595±0.01	16.35±0.01	22.95±0	55.4±0.02	79.6±0.03	26.8±0	2.03±0	127.5±0.02	42.05±0.01	0.108±0.03	1.22±0	0.34±0	55.07±0.04	5.13±0.03
JTTL	0.475±0.01	0.82±0.02	23.15±0.02	12.15±0.01	56.4±0.02	41.75±0.02	15.2±0.02	1.47±0.01	146.5±0.01	46.75±0.01	0.113±0.01	1.7±0	0.36±0	46.63±0.01	5.03±0.06
JTTZ	0.685±0.01	0.835±0.01	24±0.01	11.25±0.01	41.8±0.01	64.8±0.03	20.75±0.03	2.355±0.02	172.5±0	17.3±0.01	0.742±0.01	2.44±0	0.54±0	44.63±0.03	5.46±0.03
JJFH	2.01±0.01	0.765±0.01	10.15±0.01	11.35±0.01	115±0.01	141±0.01	45.05±0.01	2.095±0.01	176±0.01	18.35±0	0.2415±0.03	2.625±0	0.52±0	67.23±0.04	5.04±0.03
JJYT	0.935±0.01	0.91±0.02	23.8±0.01	13.95±0.01	115±0.01	87.95±0.01	29.55±0.01	2.73±0.01	159.5±0	15.95±0.01	0.176±0.02	2.405±0	0.65±0	56.7±0.01	5.62±0.02
JJYZ	0.63±0	0.82±0.02	23.7±0	9.915±0	36.5±0.02	40.7±0.01	19.05±0	1.045±0.01	115±0	3.94±0	0.075±0.09	0.96±0	0.24±0	68.57±0.06	4.83±0.02
SSMY	0.725±0.01	0.93±0	14.6±0.01	8.2±0	54.65±0.02	119±0.01	22.3±0.01	3.94±0	282±0.01	2.805±0.01	0.3035±0.03	7.43±0	1.285±0.01	89.8±0.03	5.41±0.03
SSMS	1.635±0	1.23±0.01	14.25±0	7.665±0	52.45±0.02	105±0.01	33.45±0.01	2.69±0.02	36.35±0.03	4.235±0	0.31±0.03	2.785±0.01	1.735±0	96.03±0.01	6.16±0.05
SSHS	1.325±0.01	1.66±0	14.75±0.01	13.1±0	50.7±0.01	101±0.01	34.8±0	3.215±0.01	205.5±0	1.85±0	0.2875±0	1.355±0.02	1.68±0	85.43±0.03	5.69±0.04
SSHG	1.62±0.01	1.795±0.02	15.6±0.02	16.2±0	151±0.01	128.5±0.01	47.75±0.01	8.47±0.01	109.5±0.02	1.59±0	0.4805±0.01	2.175±0.01	2.83±0	188±0.05	6.31±0.01
SNDS	1.405±0.01	1.065±0.02	19.5±0	10.2±0	416.5±0.01	115±0.01	34.9±0	0.925±0.01	8.965±0.03	6.175±0	0.248±0.02	14.9±0	2.43±0	349.33±0.07	6.88±0.01
SNDP	1.855±0	0.915±0.01	20.1±0.01	2.435±0.01	370±0	135±0.01	37.8±0	0.73±0	16.5±0	5.8±0.02	0.3875±0.03	6.17±0	3.27±0	918.67±0.08	6.51±0.06
SZFF	0.855±0.01	0.585±0.01	20.2±0	8.075±0	162±0.01	72.8±0.02	19.2±0.02	0.49±0.03	62.75±0	25.35±0.01	0.368±0.03	2.875±0	2.73±0	54.63±0.03	5.78±0.02
SZFC	1.365±0.01	0.68±0	18.75±0.01	11.8±0	216±0.01	66.85±0.02	38.1±0	1.855±0	34.7±0	9.63±0	0.579±0.01	3.53±0	1.755±0.01	102.77±0.02	6.26±0.05
SZFD	1.41±0	0.55±0.03	18.3±0.02	5.52±0	95.4±0.02	132±0.02	30.8±0	1.17±0.01	143.5±0	48.3±0	0.464±0.01	2.68±0.01	3.45±0	127±0.02	5.52±0.02
SZFH	2±0	0.92±0.02	17.15±0	8.775±0	141±0.01	204.5±0.01	39.75±0.01	3.4±0	221±0.01	57.65±0	0.8265±0.01	2.69±0.02	2.285±0	215.77±0.05	6.09±0.02
SLXX	1.25±0	0.99±0	24.65±0.01	6.275±0.01	172±0.01	99.45±0.01	31.3±0	1.4±0	30.65±0.02	26.3±0.01	0.3895±0.02	6.84±0	3.89±0.01	102.47±0.05	6.5±0.05
SLWZ	1.725±0	0.915±0.01	16.9±0	7.265±0	133±0.01	143.5±0.02	38.1±0	3.01±0	250.5±0.01	49.2±0.01	0.6645±0.02	2.48±0.01	4.885±0.01	186.73±0.08	5.43±0.01
Table S4 Determination results of the contents of five chemical components of Plantago asiatica L. seeds from different origins （x̄± RSD,n =3,%).
Index	Compound name	JZLL	JZZS	JJXS	JJXN	JJXB	JZLJ	JZZZ	JXMJ	JTTW	JTTL	JTTZ	JJFH	JJYT	JJYZ	SSMY	SSMS	SSHS	SSHG	SNDS	SNDP	SZFF	SZFC	SZFD	SZFH	SLXX	SLWZ
JN	geniposidic acid	0.83±0.01	0.8±0.01	0.58±0.06	0.91±0.01	0.71±0.01	0.79±0.03	0.88±0.01	0.99±0	1.04±0.02	0.95±0.02	1.14±0.01	1.05±0.03	0.73±0.07	0.94±0	0.86±0.01	1.21±0.01	0.75±0.03	1.1±0.01	0.75±0.02	1.03±0.02	0.95±0.02	0.92±0	0.74±0	0.73±0.02	0.67±0.02	0.89±0.01
AW	ferulic acid	0.05±0.01	0.07±0.02	0.04±0.03	0.05±0.01	0.04±0.02	0.05±0.03	0.04±0.01	0.07±0.04	0.03±0.01	0.04±0.04	0.04±0.01	0.04±0.02	0.04±0.06	0.04±0	0.04±0.01	0.05±0.01	0.04±0.03	0.05±0.02	0.04±0.01	0.04±0.01	0.05±0.02	0.04±0.02	0.06±0.02	0.03±0.04	0.04±0.02	0.03±0.02
MR	acteoside	1.26±0.01	1.22±0.02	1.19±0.02	1.29±0	1.3±0.01	1.18±0.01	1.11±0.01	1.18±0.01	1.13±0.01	1.18±0.02	1.1±0.01	1.26±0.01	1.13±0.05	1.01±0	1.02±0.01	1.07±0.01	0.72±0.04	0.96±0.01	1.14±0.01	1.12±0.01	1.11±0.02	1.16±0.01	0.85±0.02	1.09±0.04	0.9±0.02	1.08±0.02
MX	luteoloside	0.06±0.03	0.06±0.06	0.07±0.03	0.06±0.05	0.06±0.02	0.05±0.11	0.07±0.02	0.08±0.09	0.09±0.09	0.08±0.1	0.05±0.09	0.07±0.04	0.04±0.07	0.07±0.01	0.04±0.03	0.05±0.02	0.03±0.07	0.05±0.05	0.06±0.03	0.04±0.04	0.06±0.05	0.07±0.01	0.05±0.02	0.06±0.04	0.05±0.03	0.09±0.03
YM	isoacteoside	0.09±0.01	0.09±0.02	0.11±0.02	0.11±0.01	0.12±0.01	0.11±0.01	0.07±0.01	0.08±0.02	0.09±0.01	0.09±0.02	0.11±0.01	0.1±0.01	0.1±0.05	0.08±0	0.08±0	0.1±0.01	0.08±0.03	0.07±0.01	0.12±0.02	0.11±0.01	0.1±0.02	0.1±0.01	0.05±0.02	0.11±0.03	0.11±0.02	0.1±0.01
Table S5 Data table of 13 volatile differential metabolites of Plantago asiatica L. seeds from different origins.
Index	Compound name	CAS	Group	p-value	VIP	log2FC	Type of change	JZLL	JZZS	JJXS	JJXN	JJXB	JZLJ	JJYT	JJYZ	JTTW	JTTL	JTTZ	JJFH	JJYT	JJYZ	SSMY	SSMS	SSHS	SSHG	SNDS	SNDP	SZFF	SZFC	SZFD	SZFH	SLXX	SLWZ
LIPI1	Linoleic acid	000060-33-3	LIPI	0	1.21	1.68	↑	1.34	1.89	1.96	0.8	0.64	2.07	2.66	1.77	1	0.63	1.3	1.79	2.66	1.77	0.25	1.06	0.77	0.57	1.3	0.35	0.28	0.17	0.05	0.28	0.39	0.36
LIPI2	Palmitic acid	000057-10-3	LIPI	0.001	1.19	1.37	↑	0.49	0.65	0.58	0.22	0.25	0.64	1.38	0.77	0.39	0.29	0.66	0.65	1.38	0.77	0.47	0.33	0.39	0.22	0.16	0.17	0.12	0.09	0.05	0.25	0.4	0.15
TERP3	(Z)-3,7-dimethylocta-1,3,6,-triene	003338-55-4	TERP	0.001	1.49	-3.11	↓	0	0	0	0	0	0	0	0	0	0	0	0	0	0	0	0	0.06	0	0.06	0.06	0.06	0.06	0.06	0.06	0	0.05
TERP4	(+)-alpha-Pinene	007785-70-8	TERP	0	1.63	-1.38	↓	0.33	0.37	0.4	0.43	0.3	0.32	0.3	0.37	0.34	0.34	0.38	0.33	0.3	0.37	0.56	0.53	0.84	0.9	0.82	1	0.94	0.95	1.02	1.05	1.02	1.03
TERP5	(E)-limoneneoxide	004959-35-7	TERP	0	1.51	-3.73	↓	0	0	0	0	0	0.07	0	0	0	0	0	0	0	0	0	0.08	0.1	0.13	0.13	0.09	0.1	0.11	0.12	0.1	0.09	0.09
TERP6	D(+)-Carvone	002244-16-8	TERP	0.001	1.51	-5.47	↓	0.01	0	0	0	0	0	0	0	0	0	0	0	0	0	0.08	0.04	0.03	0.02	0.05	0.02	0.01	0.03	0.04	0.01	0.03	0.02
TERP7	(+)-Limonene oxide	001195-92-2	TERP	0	1.46	-5.31	↓	0	0	0	0	0	0	0	0	0.02	0	0	0	0	0	0	0.05	0.05	0.08	0.1	0.06	0.07	0.07	0.09	0	0.05	0.06
TERP8	Linalyl acetate	000115-95-7	TERP	0	1.28	-2.85	↓	0.04	0.04	0.05	0	0	0	0	0.09	0	0.1	0.08	0	0	0.09	0.31	0.3	0.26	0.11	0.32	0.1	0.1	0.18	0.28	0.06	0.29	0.16
TERP9	alpha-Thujene	002867-05-2	TERP	0	1.24	-1.22	↓	0.06	0.07	0.06	0.06	0.05	0.06	0.06	0.06	0.05	0.05	0.06	0.06	0.06	0.06	0.07	0.08	0.14	0.15	0.12	0.14	0.14	0.13	0.13	0.15	0.13	0.12
TERP10	Terpinen-4-ol	000562-74-3	TERP	0.006	1.21	-4.22	↓	0	0	0	0	0	0	0	0	0	0.03	0	0	0	0	0.12	0.02	0.06	0.04	0.07	0.01	0	0.03	0.06	0	0.04	0.03
TERP11	(E)-BETA-FARNESENE	018794-84-8	TERP	0	1.24	1.33	↑	0.22	0.12	0.2	0.25	0.08	0.19	0.2	0.15	0.15	0.16	0.23	0.11	0.2	0.15	0.03	0.12	0.07	0.02	0.03	0.12	0.04	0.06	0.09	0.02	0.13	0.09
TERP12	(-)-camphene	005794-04-7	TERP	0.039	1.4	-10	↓	0	0	0	0	0	0	0	0	0	0	0	0	0	0	0	0	0.01	0.01	0.01	0	0.01	0.01	0.01	0.01	0	0.01
TERP13	2-Cyclohexen-1-ol	001197-06-4	TERP	0.01	1.17	-10	↓	0	0	0	0	0	0	0	0	0	0	0	0	0	0	0.02	0	0.03	0.03	0.04	0	0	0.02	0.04	0	0.03	0
Table S6 Data table of 48 non-volatile differential metabolites of Plantago asiatica L.seeds from different origins.
Index	Metabolite	Group	oplsVIP	FC	log2FC	p-value	Type of change	JZLL	JZZS	JJXS	JJXN	JJXB	JZLJ	JJYT	JJYZ	JTTW	JTTL	JTTZ	JJFH	JJYT	JJYZ	SSMY	SSMS	SSHS	SSHG	SNDS	SNDP	SZFF	SZFC	SZFD	SZFH	SLXX	SLWZ
LIPI1	(3R,5R)-7-[(1S,2S,8S,8aR)-2-methyl-8-(2-methylbutanoyloxy)-1,2,6,7,8,8a-hexahydronaphthalen-1-yl]-3,5-dihydroxyheptanoic acid	LIPI	2.41202	4.49472	2.16823	0	↑	212604	237475	76922	196519	154716	312536	126734	251405	207352	168123	245962	234007	180610	140446	51723	32849	18994	41678	25801	48437	32974	28072	39246	34499	48964	120313
LIPI2	[1-[[2,3-dihydroxypropoxy]-hydroxyphosphoryl]oxy-3-[octadec-11-enoyl]oxypropan-2-yl] octadecanoate	LIPI	2.27863	5.4105	2.43576	0	↑	137758	121436	99805	68401	67786	36971	91085	91015	51162	8895	55633	140192	26191	58561	50301	20819	9970	11996	9689	9016	9438	9677	14228	9264	7571	5149
LIPI3	Roccellic acid	LIPI	2.09312	4.99354	2.32006	0.001	↑	18496	7220	6316	9509	10814	3509	11687	7209	18245	1712	2020	8962	1218	2841	3674	2747	1000	1583	1146	1411	1792	1261	1836	921	605	864
LIPI4	[2-hydroxy-3-[3,4,5-trihydroxy-6-(hydroxymethyl)oxan-2-yl]oxypropyl] (9Z,12Z,15Z)-octadeca-9,12,15-trienoate	LIPI	2.01672	0.425126	-1.23404	0.003	↓	4250	5185	4655	5708	3956	3740	6947	8712	4374	4297	7521	4988	1810	6590	7259	5840	14095	23032	4503	12016	14155	13152	25018	8939	7931	10705
LIPI5	[1-hydroxy-3-[3,4,5-trihydroxy-6-(hydroxymethyl)oxan-2-yl]oxypropan-2-yl] hexadeca-7,10,13-trienoate	LIPI	2.00195	2.11599	1.08133	0	↑	13827	9356	11820	9838	8265	5650	5864	5990	6399	4248	5154	5893	4915	3297	4711	3231	3463	3513	3729	3678	3189	2128	4259	2663	2852	3301
LIPI6	1-heptadecanoyl-2-hydroxy-sn-glycero-3-phosphocholine	LIPI	1.87027	0.3467	-1.52824	0.019	↓	8836	15346	11496	7590	7492	13947	16302	19732	7966	9018	34112	11966	17892	19691	34794	31569	139445	70955	13548	27566	28646	27915	31020	28930	43641	19856
LIPI7	Fluorene	LIPI	1.85504	0.447134	-1.16122	0	↓	16971	21603	6749	6412	7756	7984	22427	15737	12658	11534	24764	9693	8866	20705	24213	26599	58973	40908	12452	24457	32309	37827	33141	22546	36126	22071
LIPI8	Heneicosanoic acid	LIPI	1.77007	2.01924	1.01381	0.003	↑	60327	42070	42924	16325	17661	32280	19431	19593	20386	8731	40119	30006	23293	20024	20686	21232	18007	12586	16576	10458	15598	11366	4243	12485	13394	10265
LIPI9	2-Myristoylglycerol	LIPI	1.75833	3.42383	1.77561	0.008	↑	38374	36493	28574	13957	11265	13585	2642	6496	7881	9550	8516	6289	6241	5171	5757	5602	1824	4762	3195	2678	3693	1510	10361	1151	1666	6627
LIPI10	Hypaconitine	LIPI	1.72521	0.37891	-1.40007	0.016	↓	18566	29443	8770	6708	7436	14259	26743	14571	13053	8952	95657	7872	16322	13011	27282	37772	160190	61470	14916	35241	32573	50781	25996	46222	106469	37567
LIPI11	Arachidonic acid	LIPI	1.7042	0.368197	-1.44145	0.026	↓	70273	141822	86692	67816	55044	128850	118793	136886	71760	70859	292676	84632	117964	157151	244159	294031	1036346	607293	102672	210486	256080	174931	185645	158001	309195	148715
LIPI12	(1R)-4-[(1E,3E,5E,7E,9E,11E,13E,15E)-18-[(4R)-4-hydroxy-2,6,6-trimethylcyclohexen-1-yl]-3,7,12,16-tetramethyloctadeca-1,3,5,7,9,11,13,15-octaen-17-ynyl]-3,5,5-trimethylcyclohex-3-en-1-ol	LIPI	1.6651	0.456207	-1.13224	0.001	↓	17300	18927	7835	5130	6798	8916	22414	13528	11645	10418	29165	7589	8174	18725	24367	34521	57021	43387	10359	19079	29477	28521	32723	16277	35439	19354
LIPI13	Tridecanedioic acid	LIPI	1.59261	2.13129	1.09173	0.002	↑	6818	8109	5658	5844	10739	12757	2966	8278	3915	3257	12655	3405	10240	6694	3002	3019	4132	2223	8996	5989	2616	2035	2957	1487	1985	2313
LIPI14	cholesterol	LIPI	1.59165	0.254487	-1.97433	0.033	↓	2276	2875	4084	1574	2025	4172	1876	5561	2465	3045	6336	2835	4358	3821	5263	3692	35040	2755	10035	2833	3429	11079	2925	20623	45736	15912
LIPI15	1-Monostearin	LIPI	1.55752	0.493382	-1.01922	0.023	↓	1789	3070	2335	1862	1084	2392	3243	2189	2133	2070	3806	4382	2789	4493	3838	3652	11438	4619	5119	3990	1916	3451	3328	3980	13998	6057
LIPI16	Finasteride	LIPI	1.53287	0.476699	-1.06885	0.002	↓	49907	38229	10408	9838	10263	18821	54649	22315	18512	18537	79977	16169	14670	40697	40016	80838	109584	85978	22836	41999	85208	66052	56506	29387	64953	41255
LIPI17	4-hexadecanoyl-3-hydroxy-1,2-dimethyl-2H-pyrrol-5-one	LIPI	1.4336	0.224368	-2.15606	0.032	↓	1633	4631	970	1237	1624	6369	2171	5058	2358	1195	13323	1782	5634	5010	9832	34478	63746	34523	3240	7410	10459	4204	10713	15302	7656	891
LIPI18	8-(3-oxo-2-pent-2-enylcyclopenten-1-yl)octanoic acid	LIPI	1.36328	0.447623	-1.15965	0.041	↓	6089	6907	4197	3672	2394	3982	15359	13322	4847	5555	11554	3011	3939	6641	11989	10556	27742	31548	5312	11856	7809	7892	40231	5888	8354	5975
STER19	Aspartate conjugated chenodeoxycholic acid	STER	2.03168	3.08846	1.62689	0	↑	21001	12661	7605	23264	21898	49513	15695	32182	19711	32058	31872	32001	30931	25788	7785	2823	3566	8420	3625	9678	7522	6867	5987	8103	10819	23656
STER20	Methionine conjugated chenodeoxycholic acid	STER	1.97796	0.37996	-1.39608	0	↓	3695	5302	2187	1538	2037	3076	4775	6455	2271	2524	14830	2165	6133	3385	9146	5146	20178	13855	6333	11921	4467	15719	7963	12469	19641	9356
STER21	Cysteine conjugated chenodeoxycholic acid	STER	1.95288	0.430696	-1.21526	0	↓	5884	6306	4855	3905	4048	3164	9085	8189	5999	5086	21516	4065	3649	12389	8381	13606	23516	23410	5880	16863	18361	17118	15052	28234	14918	9973
STER22	glycoursodeoxycholic acid	STER	1.92291	2.57907	1.36685	0.001	↑	40129	13626	18285	28293	14322	10457	28015	17637	21349	20525	8075	18504	4087	12860	13973	3810	10787	7039	4234	6117	5647	10155	4027	9543	5392	4411
STER23	(10,19-diethyl-19-hydroxy-14,18-dioxo-17-oxa-3,13-diazapentacyclo[11.8.0.02,11.04,9.015,20]henicosa-1(21),2,4(9),5,7,10,15(20)-heptaen-7-yl) 4-piperidin-1-ylpiperidine-1-carboxylate;hydrochloride	STER	1.78811	0.432199	-1.21023	0	↓	4625	4724	2617	2586	1921	1884	2955	2585	4649	4138	12377	3729	2881	6880	6893	6603	11286	10138	2416	9754	12208	13824	4963	12137	15306	10591
TERP24	Betulinic Acid	TERP	1.98896	0.447199	-1.16101	0	↓	256520	233521	210385	153633	128204	341110	273410	141048	95411	125525	763488	183514	666652	217099	401195	497009	652829	652130	788782	861192	424456	571409	360227	739012	826597	488503
TERP25	7-(2-hydroxypropan-2-yl)-1,4a-dimethyl-2,3,4,5,6,7,8,8a-octahydronaphthalen-1-ol	TERP	1.94446	0.465836	-1.10211	0.003	↓	18139	23523	20772	10835	16280	22053	13975	20265	11318	11042	32578	16808	26675	15840	30915	33429	108420	53068	26869	28730	25225	28904	32045	40085	45090	25812
TERP26	Abietic acid	TERP	1.83775	0.351002	-1.51045	0.028	↓	3508	4592	2646	1819	2178	4900	2989	3353	2022	2055	11068	2251	4750	3963	5682	8537	37686	18466	10722	6350	6267	9221	4540	5641	8498	5603
TERP27	Gitogenin	TERP	1.7036	0.275144	-1.86174	0.042	↓	18385	22095	11707	5445	4726	6209	12101	12102	4808	5835	27050	14854	12576	25281	24336	25409	128936	13374	24222	11582	24302	27563	32793	36101	180008	42008
TERP28	[8,10-diacetyloxy-1-(furan-3-yl)-4b,7,7,10a,12a-pentamethyl-3-oxo-1,5,6,6a,8,9,10,10b,11,12-decahydronaphtho[2,1-f]isochromen-5-yl] acetate	TERP	1.57853	0.295138	-1.76054	0.046	↓	134808	282579	44981	31233	33795	120018	226873	208267	95375	71531	692622	77328	96690	152384	245900	370185	2269761	770344	71518	291400	443679	471971	253831	203019	838165	358393
CARB29	Caffeic acid	CARB	1.79255	2.14398	1.10029	0	↑	9588	11941	19410	12553	10558	12174	5810	10333	13163	11902	3659	18599	11245	9937	4457	4257	2001	3388	11853	4657	6849	3475	6090	4181	7736	5371
CARB30	p-Benzoquinone	CARB	1.74043	0.336584	-1.57096	0.007	↓	4876	2519	3111	7647	873	2433	2002	915	586	2144	4722	485	2787	678	11953	5027	21477	5409	2451	5834	6487	9839	8944	4189	3679	5823
CARB31	5-acetamido-2-(acetoxymethyl)-6-((4-cyclopentyl-5-((p-tolyloxy)methyl)-4H-1,2,4-triazol-3-yl)thio)tetrahydro-2H-pyran-3,4-diyl diacetate	CARB	1.60223	0.368203	-1.44143	0.04	↓	5496	9782	4367	3510	5852	12522	10616	12108	2421	3039	19380	10784	4797	12884	16217	15595	64943	8301	12066	11287	13017	12369	18134	13538	70643	17554
ALKA32	(1S,3S,12S,14R,27S)-12-hydroxy-1,3-dimethyl-2,5,15,23,25-pentazaheptacyclo[12.10.2.12,5.06,11.015,24.017,22.012,27]heptacosa-6,8,10,17,19,21,23-heptaene-4,16,26-trione	ALKA	1.27317	3.17875	1.66846	0.022	↑	16945	36204	27734	9227	26428	7983	3182	3256	4142	3190	11601	2213	6096	1956	1528	6511	6524	8032	2465	2611	1708	2735	473	5700	3474	1425
ALKA33	[(7R)-5-chloro-3-[(1E,3E,5S)-3,5-dimethylhepta-1,3-dienyl]-2-(2-hydroxyethyl)-7-methyl-6,8-dioxoisoquinolin-7-yl] acetate	ALKA	1.00802	0.4106	-1.28419	0.014	↓	1821	3489	4370	4595	6611	10142	521	937	3286	2701	12810	3742	13193	2439	12118	8347	6223	5892	25490	18548	2895	9576	484	12300	32241	13385
OTHR34	(2Z)-2-[(E)-6-(hydroxymethyl)-2,4,8,10-tetramethyldodec-2-enylidene]-4-methylpentanedioic acid	OTHR	1.56823	2.08193	1.05792	0.02	↑	77034	22444	27377	20600	21846	21496	34375	24196	12097	12114	15656	47076	13491	10484	10911	17365	10829	8831	15858	8336	8942	10083	4082	26812	13083	13200
OTHR35	[(1S,3R,8R,10S,11R,12S,14S,16R)-12-acetyloxy-5,11,15,15-tetramethyl-6-oxo-2,7-dioxapentacyclo[8.8.0.01,3.04,8.011,16]octadec-4-en-14-yl] acetate	OTHR	1.48981	2.46469	1.30141	0.008	↑	105316	28258	125921	30033	81178	36911	50042	31818	17796	22728	24974	47076	56396	13993	14314	17513	32515	13673	21333	11724	22015	12013	5815	35759	21781	25399
OTHR36	2,3-dihydroxypropyl 13-methyltetradecanoate	OTHR	1.26179	2.20816	1.14284	0.016	↑	52834	17707	64548	12236	42552	17259	26625	15646	9495	9799	10404	23854	31656	6554	9050	8759	20365	8074	11358	9319	16769	5965	2751	17793	10757	11472
OTHR37	Carnosol	OTHR	1.47213	0.47851	-1.06338	0.021	↓	5401	6014	3100	3321	2593	5037	3247	5918	4164	4242	6744	3966	3610	6914	6878	9605	26492	11824	2644	5402	6902	5627	15551	4997	11794	7411
QUIN38	Macamide B	QUIN	2.07946	0.429092	-1.22064	0	↓	57711	64455	49757	39438	38843	79844	72985	48141	29141	40510	191917	55904	201853	66996	141096	130571	176817	209189	232383	248328	114810	145005	134440	178484	226064	135284
QUIN39	Amidosulfobetaine-14	QUIN	1.33489	2.39048	1.2573	0.011	↑	111881	42726	154737	30790	94673	35510	86802	35603	17870	25884	23139	63130	68178	14414	18626	18206	53946	14492	26386	15825	31045	15178	4872	39923	26953	23314
FLAV40	Diffractaic acid	FLAV	2.08016	2.16134	1.11192	0	↑	132159	88005	102875	92568	58239	105445	89367	53964	59445	40880	82512	48878	45559	50870	34390	61089	32115	34882	16414	31638	66275	29774	26909	26198	22996	34033
FLAV41	[3-methyl-1-[3-methyl-1-[3-methyl-1-oxo-1-(2,3,4,5,6-pentahydroxyhexoxy)pentan-2-yl]oxy-1-oxopentan-2-yl]oxy-1-oxopentan-2-yl] 2-hydroxy-3-methylpentanoate	FLAV	2.07554	0.480379	-1.05775	0	↓	20661	22663	19954	15359	18415	31705	21819	15249	12060	13718	51477	20614	59902	24725	41262	40347	56288	56295	71246	61443	36759	42291	48271	55031	77131	35147
AROM42	Hydroxyhaemoventosine	AROM	2.60351	0.0607763	-4.04035	0	↓	1220	2126	1285	1378	1393	3154	1010	2036	1950	2231	1872	1965	2132	1470	25650	14258	14200	26891	20877	32325	22449	18989	27974	29732	41907	80460
AROM43	1-(4-methoxyphenyl)propane-1,2-diol	AROM	2.35196	2.20837	1.14298	0	↑	24932	26071	23473	20760	25112	18095	23835	28511	22905	23322	18081	18958	23032	13577	16419	10568	10679	8651	18146	8781	6892	7598	7974	9075	4457	11339
AROM44	Tetraethylene glycol di(2-ethylhexanoate)	AROM	1.66441	0.38033	-1.39468	0.022	↓	2421	3646	1495	1241	1829	3469	3865	2588	1145	1085	6139	2476	2728	2730	5724	5970	20001	4189	2799	3253	3450	4196	4314	8811	16077	4280
AROM45	13-methyl-6,7,8,9,11,12,14,15,16,17-decahydrocyclopenta[a]phenanthrene-3,17-diol	AROM	1.16891	0.331228	-1.5941	0.011	↓	1470	2651	2389	1367	0	1821	2616	1798	331	1175	5432	2124	3122	2545	6312	6889	16942	2781	3568	4305	2623	4084	4052	5171	14695	3212
AMIN46	(2S,3R,4R,5R,6R)-2-methyl-6-[[(2R,3S,4S,5R,6R)-3,4,5-trihydroxy-6-(2-phenylethoxy)oxan-2-yl]methoxy]oxane-3,4,5-triol	AMIN	1.98882	0.467536	-1.09685	0	↓	2780	4108	4218	3013	3157	2260	2456	2646	3099	2836	3715	2302	3788	6730	8799	5546	4464	9937	3664	8119	7093	11488	3171	9582	6891	7610
AMIN47	apigetrin	AMIN	1.65562	3.01311	1.59125	0.01	↑	81597	105108	54499	28180	69449	31204	21885	147914	15710	65932	27418	13456	32527	13723	12329	19662	14799	73429	16422	8001	10842	5487	8888	8647	11935	11136
AMIN48	9,20,21,25-tetramethoxy-15,30-dimethyl-7,23-dioxa-15,30-diazaheptacyclo[22.6.2.23,6.18,12.114,18.027,31.022,33]hexatriaconta-3(36),4,6(35),8,10,12(34),18,20,22(33),24,26,31-dodecaene	AMIN	1.32913	0.472581	-1.08137	0.04	↓	6387	12493	9175	5728	1973	5733	7805	7224	5967	4710	16295	8660	14218	11758	11692	15520	39548	5933	6681	12301	8651	15410	9918	22347	50748	15502
